# Supplementary material for: A network of epigenomic and transcriptional cooperation encompassing an epigenomic master regulator in cancer
Source: NPJ Syst Biol Appl. 2018 Jul 1;4:24. doi: 10.1038/s41540-018-0061-4 (PMC6026491; doi:10.1038/s41540-018-0061-4)
Supplement: Supplementary file 1 — Supplementary Information [file 41540_2018_61_MOESM1_ESM.xlsx]

## Sheet: SI00_Table_of_contents
A network of epigenomic and transcriptional cooperation encompassing an epigenomic master regulator in cancer
Systems Biology and Cancer Metabolism, Program for Quantitative Systems Biology,
University of California Merced, Merced, CA 95343, USA
Fabian V. Filipp *$
Address: 2500 North Lake Road, Merced, CA 95343, USA
Phone: +1-858-349-0349		e-mail: filipp@ucmerced.edu
NPJSBA, 01/15/2018		systemsbiology.ucmerced.edu
https://doi.org/10.1101/309484	https://doi.org/10.1038/s41540-018-0061-4
SI	Supplementary Tables	Tab	Content
SI_00	Table of contents	SI00_Table_of_contents	Supplementary information
SI_01	Supplementary Table 1	SI01_EPI_TF_COOPERATION_MASTER	Master regulators among epigenomic and transcriptomic cooperation network
SI_02	Supplementary Table 2	SI02_EPI_TF_COOPERATION_STATS	Detection and hierarchical classification of human transcription factors
SI_03	Supplementary Table 3	SI03_CHIPSEQ_AME	ChIP-Seq analysis of motif enrichment (AME)
SI_04	Supplementary Table 4	SI04_CHIPSEQ_TFT	ChIP-Seq transcription factor target (TFT) analysis
SI_05	Supplementary Table 5	SI05_TR_URA	Transcriptomics upstream regulator analysis (URA)
SI_06	Supplementary Table 6	SI06_TR_TFT	Transcriptomics transcription factor target (TFT) analysis

## Sheet: SI01_EPI_TF_COOPERATION_MASTER
TF_TFFAM	TF_TFFAM_NAME	TF_SYMBOL	TF_GENEID	TF_TFFAM_LOGO	TF_GENEID	TRANSCRIPTOMICS_LOGFC	TRANSCRIPTOMICS_FC	TRANSCRIPTOMICS_ADJPVAL	TRANSCRIPTOMICS_TISSUE_RNASEQ_DIFF_TP_N	TRANSCRIPTOMICS_TISSUE_RNASEQ_PVAL_TP_N	A_1_CHIPSEQ_AME_ME1_ADJPVAL	A_2_CHIPSEQ_AME_ME2_ADJPVAL	A_3_CHIPSEQ_AME_KDM3A_ADJPVAL	B_1_CHIPSEQ_TFT_ME12_PVAL	B_2_CHIPSEQ_TFT_KDM3A_PVAL	C_1_TRANSCRIPTOMICS_URA_PVAL	C_2_TRANSCRIPTOMICS_IPA_PVAL	D_1_TRANSCRIPTOMICS_TFT_PVAL
1.1.1	Jun-related factors	JUN	6204	TGAGTCA	6204	0.683828	1.6064	0.00589822	-0.375243	-0.375243	2.85e-16	1.987e-11	2.695e-08	1.55e-18	9.31e-13	0.00246002	#N/A	2.4e-17
1.1.8	C/EBP-related	CEBPB	1834	ATTGCGCAAT	1834	-0.518697	-1.43266	0.0218281	-0.487423	-0.487423	4.035e-40	6.266e-10	5.302e-31	5.58e-09	1.16e-07	#N/A	2.20E-02	6.38e-09
1.2.2	MyoD / ASC-related factors	MYOD1	7611	CAGGTG	7611	#N/A	#N/A	#N/A	#N/A	#N/A	1.345e-38	2.108e-16	3.62e-27	6.97e-18	2.69e-14	0.0428336	#N/A	6.36e-19
1.2.5	PAS domain factors	HIF1A	4910	CACGC	4910	-0.60107	-1.51684	0.0138913	-0.366523	-0.366523	1.884e-179	3.056e-142	3.874e-172	0.031	#N/A	#N/A	2.25E-03	4.54e-17
1.2.6	bHLH-ZIP factors	SREBF1	11289	CACATG	11289	-0.886973	-1.84929	0.0018538	0.468845	0.468845	1.144e-46	1.182e-10	8.391e-37	1.76e-08	4.98e-08	0.0380795	#N/A	1.64e-12
1.2.6	bHLH-ZIP factors	MYC	7553	CACATG	7553	-1.02533	-2.03543	0.00142858	0.848513	0.848513	5.913e-63	5.913e-60	9.409e-67	6.24e-21	1.52e-16	0.0196721	3.07E-02	6.46e-31
2.1.1	Steroid hormone receptors (NR3)	AR	644	AGAACA	644	-0.542593	-1.45659	0.0230671	-0.484438	-0.484438	0.001023	0.02863	0.0403	0.0294118	0.0270793	0.0330275	1.49E-03	0.0115385
2.3.1	Three-zinc finger Krüppel-related factors	SP1	11205	CACCC	11205	-0.383521	-1.30452	0.0676951	-0.236335	-0.236335	4.038e-190	1.236e-108	2.496e-175	2.4e-63	4.13e-48	0.00519481	#N/A	9.68e-87
3.1.4	TALE-type homeo domain factors	MEIS1	7000	TGACA	7000	0.483247	1.39789	0.0525112	-1.36746	-1.36746	0.0001902	#N/A	#N/A	6.26e-15	6.65e-11	0.00761421	#N/A	7.37e-12
3.1.8	HD-ZF factors	ZEB1	11642	CACCTG	11642	#N/A	#N/A	#N/A	-1.02944	-1.02944	1.023e-111	8.799e-50	4.044e-89	4.37e-18	1.85e-17	0.0287648	#N/A	6.24e-19
3.5.2	Ets-related factors	ELK1	3321	GGAAG	3321	0.738148	1.66803	0.0054669	0.0896969	0.0896969	0.001967	#N/A	#N/A	1.43e-13	2.87e-12	0.0284238	3.02E-02	1.78e-24

## Sheet: SI02_EPI_TF_COOPERATION_STATS
TF_UNIQUE		113	69	76	53		94	56	78		38	24	11
TFFAM_UNIQUE		41	32	37	29		28	23	21		20	18	10
TF_GENE_MEMBERS_TFFAM		1292	1119	1115	1083		1075	999	967		298	858	162
		CHISEQ_AME	CHIPSEQ_TFT	TR_URA	TR_TFT		TFFAM_LEVEL_CHIPSEQ	TFFAM_LEVEL_TR	TFFAM_LEVEL_INTERSECTION		CHIPSEQ_INTERSECTION	TR_INTERSECTION	GENE_LEVEL_INTERSECTION
		1.1.1	1.1.1	1.1.1	1.1.1		1.1.1	1.1.1	1.1.1		1.1.1	1.1.1	1.1.1
		1.1.2	1.1.8	1.1.1	1.1.8		1.1.8	1.1.1	1.1.8		1.1.8	1.1.8	1.1.8
		1.1.7	1.1.8	1.1.1	1.2.1		1.1.8	1.1.1	1.1.8		1.1.8	1.2.1	1.2.2
		1.1.8	1.1.8	1.1.1	1.2.2		1.1.8	1.1.1	1.1.8		1.2.1	1.2.2	1.2.5
		1.1.8	1.2.1	1.1.1	1.2.2		1.1.8	1.1.1	1.1.8		1.2.1	1.2.5	1.2.6
		1.1.8	1.2.1	1.1.1	1.2.3		1.2.1	1.1.1	1.2.1		1.2.1	1.2.6	1.2.6
		1.1.8	1.2.1	1.1.2	1.2.5		1.2.1	1.1.8	1.2.1		1.2.2	1.2.6	2.1.1
		1.2.1	1.2.2	1.1.2	1.2.6		1.2.1	1.1.8	1.2.1		1.2.2	1.3.1	2.3.1
		1.2.1	1.2.2	1.1.7	1.2.6		1.2.1	1.1.8	1.2.1		1.2.5	2.1.1	3.1.4
		1.2.1	1.2.3	1.1.7	1.2.6		1.2.2	1.2.1	1.2.2		1.2.6	2.1.1	3.1.8
		1.2.1	1.2.3	1.1.7	1.2.6		1.2.2	1.2.2	1.2.2		1.2.6	2.1.2	3.5.2
		1.2.2	1.2.5	1.1.8	1.2.6		1.2.3	1.2.3	1.2.3		1.2.6	2.1.3
		1.2.2	1.2.6	1.1.8	1.3.1		1.2.5	1.2.5	1.2.5		2.1.1	2.3.1
		1.2.3	1.2.6	1.1.8	2.1.1		1.2.5	1.2.5	1.2.5		2.3.1	2.3.3
		1.2.4	1.2.6	1.2.1	2.1.1		1.2.6	1.2.5	1.2.6		2.3.1	2.3.3
		1.2.5	1.2.6	1.2.2	2.1.1		1.2.6	1.2.6	1.2.6		3.1.4	2.3.3
		1.2.5	1.3.1	1.2.3	2.1.2		1.2.6	1.2.6	1.2.6		3.1.8	2.3.3
		1.2.6	2.1.1	1.2.5	2.1.3		1.2.6	1.2.6	1.2.6		3.1.10	2.3.4
		1.2.6	2.1.1	1.2.5	2.3.1		1.2.6	1.3.1	1.2.6		3.2.1	3.1.4
		1.2.6	2.1.1	1.2.5	2.3.3		1.2.6	2.1.1	1.2.6		3.3.1	3.1.8
		1.2.6	2.1.2	1.2.6	2.3.3		1.2.6	2.1.1	1.2.6		3.3.1	3.3.2
		1.2.6	2.1.3	1.2.6	2.3.3		2.1.1	2.1.1	2.1.1		3.3.1	3.3.2
		1.2.6	2.3.1	1.2.6	2.3.3		2.1.1	2.1.1	2.1.1		3.3.1	3.5.2
		1.2.6	2.3.1	1.3.1	2.3.3		2.1.2	2.1.2	2.1.2		3.3.1	6.1.3
		2.1.1	2.3.3	2.1.1	2.3.4		2.1.2	2.1.2	2.1.2		3.3.1
		2.1.1	2.3.3	2.1.1	2.3.4		2.1.3	2.1.2	2.1.3		3.3.1
		2.1.2	2.3.3	2.1.1	3.1.3		2.3.1	2.1.2	2.3.1		3.3.3
		2.1.2	2.3.4	2.1.1	3.1.3		2.3.1	2.1.2	2.3.1		3.5.2
		2.1.3	3.1.3	2.1.2	3.1.4		2.3.1	2.1.3	2.3.1		3.5.2
		2.1.4	3.1.3	2.1.2	3.1.8		2.3.1	2.1.3	2.3.1		3.5.2
		2.2.1	3.1.4	2.1.2	3.1.9		2.3.1	2.3.1	2.3.1		3.5.2
		2.3.1	3.1.4	2.1.2	3.2.1		2.3.1	2.3.1	2.3.1		3.5.3
		2.3.1	3.1.8	2.1.2	3.3.1		2.3.1	2.3.3	2.3.1		4.1.1
		2.3.1	3.1.9	2.1.3	3.3.1		2.3.3	2.3.3	2.3.3		5.1.1
		2.3.1	3.1.10	2.1.3	3.3.1		2.3.3	2.3.3	2.3.3		6.1.3
		2.3.1	3.1.10	2.2.1	3.3.1		2.3.3	2.3.3	2.3.3		6.2.1
		2.3.1	3.1.10	2.2.1	3.3.1		2.3.3	2.3.3	2.3.3		6.2.1
		2.3.1	3.1.10	2.3.1	3.3.1		2.3.3	2.3.3	2.3.3		6.2.1
		2.3.2	3.2.1	2.3.1	3.3.1		2.3.3	2.3.3	2.3.3
		2.3.3	3.2.2	2.3.3	3.3.2		2.3.3	2.3.4	2.3.3
		2.3.3	3.2.2	2.3.3	3.3.2		2.3.3	2.3.4	2.3.3
		2.3.3	3.3.1	2.3.3	3.5.1		2.3.4	2.3.4	2.3.4
		2.3.3	3.3.1	2.3.3	3.5.2		3.1.3	2.3.4	3.1.4
		2.3.3	3.3.1	2.3.3	3.5.2		3.1.4	3.1.4	3.1.8
		2.3.3	3.3.1	2.3.3	3.5.2		3.1.8	3.1.8	3.2.1
		2.3.3	3.3.1	2.3.3	3.5.2		3.1.10	3.1.8	3.3.1
		2.3.3	3.3.1	2.3.4	3.5.3		3.1.10	3.2.1	3.3.1
		2.3.4	3.3.1	2.3.4	4.1.1		3.1.10	3.3.1	3.3.1
		2.9.1	3.3.1	2.3.4	4.1.1		3.2.1	3.3.2	3.3.1
		3.1.1	3.3.1	2.3.4	4.1.3		3.2.2	3.3.2	3.3.1
		3.1.1	3.3.2	3.1.4	5.1.1		3.3.1	3.3.2	3.3.1
		3.1.1	3.3.2	3.1.5	6.1.3		3.3.1	3.5.1	3.3.1
		3.1.2	3.3.3	3.1.8	6.1.5		3.3.1	3.5.2	3.3.1
		3.1.2	3.5.1	3.1.8			3.3.1	3.5.2	3.3.1
		3.1.2	3.5.2	3.1.10			3.3.1	4.1.1	3.3.1
		3.1.3	3.5.2	3.2.1			3.3.1	6.1.3	3.3.1
		3.1.4	3.5.2	3.2.2			3.3.1		3.3.1
		3.1.5	3.5.2	3.3.1			3.3.1		3.3.1
		3.1.8	3.5.2	3.3.2			3.3.1		3.3.2
		3.1.10	3.5.3	3.3.2			3.3.1		3.3.2
		3.1.10	4.1.1	3.3.2			3.3.1		3.3.2
		3.1.10	4.1.1	3.5.1			3.3.1		3.5.2
		3.2.1	4.1.1	3.5.2			3.3.1		3.5.2
		3.2.2	4.1.3	3.5.2			3.3.2		3.5.2
		3.3.1	5.1.1	3.7.1			3.3.2		3.5.2
		3.3.1	6.1.3	4.1.1			3.3.2		3.5.2
		3.3.1	6.2.1	4.1.2			3.3.3		3.5.2
		3.3.1	6.2.1	4.2.1			3.5.2		3.5.2
		3.3.1	6.2.1	5.1.2			3.5.2		3.5.2
		3.3.1		6.1.1			3.5.2		3.5.2
		3.3.1		6.1.3			3.5.2		3.5.2
		3.3.1		6.1.4			3.5.2		3.5.2
		3.3.1		6.2.1			3.5.2		3.5.2
		3.3.1		6.2.1			3.5.2		4.1.1
		3.3.1		6.2.1			3.5.2		4.1.1
		3.3.1		6.3.1			3.5.2		4.1.1
		3.3.1					3.5.2		4.1.1
		3.3.2					3.5.2		6.1.3
		3.3.2					3.5.2
		3.3.2					3.5.3
		3.3.3					3.5.3
		3.5.2					4.1.1
		3.5.2					4.1.1
		3.5.2					4.1.1
		3.5.2					4.1.1
		3.5.2					5.1.1
		3.5.2					5.1.1
		3.5.2					6.1.3
		3.5.2					6.2.1
		3.5.2					6.2.1
		3.5.2					6.2.1
		3.5.2					6.2.1
		3.5.2					6.2.1
		3.5.3					6.2.1
		3.5.3
		4.1.1
		4.1.1
		4.1.1
		4.1.1
		5.1.1
		5.1.1
		6.1.3
		6.2.1
		6.2.1
		6.2.1
		6.2.1
		6.2.1
		6.2.1
		6.4.1
		6.4.1
		6.4.1
		7.1.1
		8.1.1

## Sheet: SI03_CHIPSEQ_AME
TF_FAM	TF_FAM_NAME	TF_SYMBOL	TF_GENEID	TF_FAM_LOGO	TF_GENEID	01_CHIPSEQ_AME_ME1_ADJPVAL	02_CHIPSEQ_AME_ME2_ADJPVAL	03_CHIPSEQ_AME_KDM3A_ADJPVAL	04_CHIPSEQ_#_MOTIFS_ME1	05_CHIPSEQ_#_MOTIFS_ME2	06_CHIPSEQ_#_MOTIFS_KDM3A	SCORE
1.1.1	Jun-related factors	JUN	6204	TGAGTCA	6204	2.85e-16	1.987e-11	2.695e-08	357	340	338	3
1.1.2	Fos-related factors	FOSL2	3798	(TGAGTCA)	3798	4.094e-243	3.841e-120	1.486e-181	322	319	354	3
1.1.7	CREB-related factors	CREB1	2345	TGACGTCA	2345	2.369e-123	2.717e-58	1.176e-88	#N/A	#N/A	#N/A	3
1.1.8	C/EBP-related	CEBPB	1834	ATTGCGCAAT	1834	4.035e-40	6.266e-10	5.302e-31	10	6	16	3
1.1.8	C/EBP-related	DDIT3	2726	ATTGCGCAAT	2726	8.646e-82	4.677e-18	1.569e-65	#N/A	#N/A	#N/A	3
1.1.8	C/EBP-related	HLF	4977	ATTGCGCAAT	4977	3.888e-55	2.652e-18	1.937e-32	52	35	47	3
1.1.8	C/EBP-related	NFIL3	7787	ATTGCGCAAT	7787	#N/A	0.007044	0.002071	79	73	95	2
1.2.1	E2A-related factors	TCF3 E2A	6929	CAGGTG	11633	8.017e-116	2.492e-65	9.409e-82	252	238	227	3
1.2.1	E2A-related factors	TCF3 E47	6929	CAGGTG	11633	8.017e-116	2.492e-65	9.409e-82	252	238	227	3
1.2.1	E2A-related factors	TCF3 ITF1	6929	CAGGTG	11633	8.017e-116	2.492e-65	9.409e-82	252	238	227	3
1.2.1	E2A-related factors	HTF4	11623	CAGGTG	11623	4.507e-26	4.086e-12	4.334e-21	499	512	575	3
1.2.2	MyoD / ASC-related factors	MyoD	7611	CAGGTG	7611	1.345e-38	2.108e-16	3.62e-27	651	748	714	3
1.2.2	MyoD / ASC-related factors	MYOG	7612	CAGGTG	7612	1.872e-27	2.721e-12	1.099e-19	532	588	669	3
1.2.3	Tal-related factors	HEN1	7817	CAGCTG	7817	2.829e-17	2.101e-07	2.038e-05	249	142	300	3
1.2.4	Hairy-related factors	bHLHb2	1046	CACGAG	1046	4.021e-42	6.74e-30	1.879e-35	172	30	191	3
1.2.5	PAS domain factors	HIF1A	4910	CACGC	4910	1.884e-179	3.056e-142	3.874e-172	48	48	55	3
1.2.5	PAS domain factors	Arnt	700	CACGC	700	2.522e-109	1.235e-90	5.488e-109	#N/A	#N/A	#N/A	3
1.2.6	bHLH-ZIP factors	USF1	12593	CACATG	12593	2.857e-73	1.941e-48	6.869e-69	251	294	285	3
1.2.6	bHLH-ZIP factors	USF2	12594	CACATG	12594	1.312e-117	4.711e-66	8.708e-90	351	348	394	3
1.2.6	bHLH-ZIP factors	SREBP1	11289	CACATG	11289	1.144e-46	1.182e-10	8.391e-37	324	280	454	3
1.2.6	bHLH-ZIP factors	SREBP2	11290	CACATG	11290	3.573e-35	4.723e-06	1.772e-28	341	367	467	3
1.2.6	bHLH-ZIP factors	C-Myc	7553	CACATG	7553	5.913e-63	5.913e-60	9.409e-67	160	154	178	3
1.2.6	bHLH-ZIP factors	N-Myc	7559	CACATG	7559	2.413e-72	2.526e-57	6.031e-61	175	175	229	3
1.2.6	bHLH-ZIP factors	Max	6913	CACATG	6913	2.388e-91	3.932e-82	1.86e-97	131	59	153	3
2.1.1	Steroid hormone receptors (NR3)	AR	644		644	0.001023	0.02863	0.0403	175	73	186	3
2.1.1	Steroid hormone receptors (NR3)	ESR1	3467		3467	2.126e-20	2.607e-07	8.114e-29	228	123	371	3
2.1.2	Thyroid hormone receptor-related factors (NR1)	PPARG	9236	TGACCTCATGAGGGCT	9236	#N/A	0.002585	#N/A	734	813	856	1
2.1.2	Thyroid hormone receptor-related factors (NR1)	NR1H3	7966	TGACCTCATGAGGGCT	7966	2.911e-06	#N/A	0.02643	#N/A	#N/A	#N/A	2
2.1.3	RXR-related receptors (NR2)	RXRA	10477	(TGACCT)	10477	4.551e-12	0.0002583	0.000159	569	577	707	3
2.1.4	NGFI-B-related receptors (NR4)	NURR1	7981	TGACCTTT	7981	9.371e-23	4.475e-14	1.359e-16	#N/A	#N/A	#N/A	3
2.2.1	GATA-type zinc fingers	GATA4	4173		4173	0.0001501	#N/A	0.005318	283	267	293	2
2.3.1	Three-zinc finger Krüppel-related factors	Sp1	11205	CACCC	11205	4.038e-190	1.236e-108	2.496e-175	871	1094	1184	3
2.3.1	Three-zinc finger Krüppel-related factors	Sp2	11207	CACCC	11207	0	1.928e-175	1.105e-261	728	945	1132	3
2.3.1	Three-zinc finger Krüppel-related factors	KLF1	6345	CACCC	6345	4.426e-38	1.138e-27	2.343e-33	752	970	924	3
2.3.1	Three-zinc finger Krüppel-related factors	KLF4	6348	CACCC	6348	8.355e-90	5.908e-71	2.55e-90	818	884	1115	3
2.3.1	Three-zinc finger Krüppel-related factors	KLF5	6349	CACCC	6349	5.815e-107	7.848e-78	2.022e-91	755	998	1003	3
2.3.1	Three-zinc finger Krüppel-related factors	EGR1	3238	CACCC	3238	2.218e-156	9.731e-76	1.078e-135	687	956	975	3
2.3.1	Three-zinc finger Krüppel-related factors	EGR2	3239	CACCC	3239	2.029e-116	2.051e-75	3.724e-85	35	18	55	3
2.3.2	Other factors with up to three adjacent zinc fingers	ZBTB33	16682		16682	0.006487	1.068e-11	4.879e-11	73	60	76	3
2.3.3	More than 3 adjacent zinc finger factors	YY1	12856		12856	4.557e-95	3.911e-76	7.892e-79	481	422	481	3
2.3.3	More than 3 adjacent zinc finger factors	PRDM1	9346		9346	6.612e-105	1.812e-99	8.105e-96	776	789	794	3
2.3.3	More than 3 adjacent zinc finger factors	GFI1B	4238		4238	2.943e-40	1.578e-18	4.336e-32	565	506	738	3
2.3.3	More than 3 adjacent zinc finger factors	PLAG1	9045		9045	0.0004279	#N/A	3.005e-05	626	690	778	2
2.3.3	More than 3 adjacent zinc finger factors	ZNF143	12928		12928	3.757e-39	2.525e-51	3.351e-32	339	167	345	3
2.3.3	More than 3 adjacent zinc finger factors	ZFX	12869		12869	2.674e-264	2.419e-149	2.142e-181	1029	1478	1408	3
2.3.3	More than 3 adjacent zinc finger factors	ZNF263	13056		13056	0	0	0	7764	9474	8848	3
2.3.3	More than 3 adjacent zinc finger factors	ZNF354C	16736		16736	1.13e-24	1.87e-11	3.882e-24	#N/A	#N/A	#N/A	3
2.3.4	Factors with multiple dispersed zinc fingers	RREB1	10449		10449	2.102e-85	3.777e-53	2.722e-61	1495	1858	1986	3
2.9.1	THAP-related factors	THAP1	20856	TTGCCCGTACT	20856	#N/A	0.01439	#N/A	345	353	402	1
3.1.1	HOX-related factors	HoxA5	5106		5106	6.757e-05	#N/A	#N/A	#N/A	#N/A	#N/A	1
3.1.1	HOX-related factors	CDX2	1806		1806	3.207e-24	1.975e-12	8.202e-20	297	303	350	3
3.1.1	HOX-related factors	PDX1	6107		6107	3.825e-19	#N/A	1.977e-10	#N/A	#N/A	#N/A	2
3.1.2	NK-related factors	NKX3-1	7838		7838	1.786e-07	#N/A	1.216e-09	118	61	136	2
3.1.2	NK-related factors	NKX3-2	951		951	#N/A	#N/A	0.017	118	61	136	1
3.1.2	NK-related factors	TLX1	5056		5056	0.001229	2.544e-07	#N/A	#N/A	#N/A	#N/A	2
3.1.3	Paired-related HD factors	PRRX2	21338		21338	1.771e-85	1.476e-38	2.924e-77	#N/A	#N/A	#N/A	3
3.1.4	TALE-type homeo domain factors	Meis1	7000		7000	0.0001902	#N/A	#N/A	#N/A	#N/A	#N/A	1
3.1.5	HD-LIM factors	Lhx3	6595	AATTAA;	6595	1.782e-89	6.339e-41	3.028e-60	249	253	275	3
3.1.8	HD-ZF factors	ZEB1	11642		11642	1.023e-111	8.799e-50	4.044e-89	721	832	1014	3
3.1.10	POU domain factors	POU2F2	9213		9213	1.25e-19	1.84e-20	6.785e-18	377	388	410	3
3.1.10	POU domain factors	POU5F1	9221		9221	3.052e-06	0.0207	#N/A	295	292	329	2
3.1.10	POU domain factors	HNF1A	11621		11621	4.131e-40	3.513e-18	2.791e-39	97	49	123	3
3.2.1	Paired plus homeo domain	Pax4	8618	CTAATTAG	8618	3.902e-109	7.554e-75	1.965e-111	#N/A	#N/A	#N/A	3
3.2.2	Paired domain only	Pax5	8619		8619	1.528e-168	2.131e-77	7.73e-161	653	884	973	3
3.3.1	Forkhead box (FOX) factors	FOXA1	5021	TGTTT	5021	5.414e-67	6.763e-39	2.222e-39	247	235	235	3
3.3.1	Forkhead box (FOX) factors	FOXA2	5022	TGTTT	5022	2.111e-60	1.82e-38	3.992e-37	243	236	213	3
3.3.1	Forkhead box (FOX) factors	FOXC1	3800	TGTTT	3800	1.412e-07	0.01168	5.809e-10	196	93	171	3
3.3.1	Forkhead box (FOX) factors	FOXD1	3802	TGTTT	3802	1.404e-06	#N/A	0.01934	#N/A	#N/A	#N/A	2
3.3.1	Forkhead box (FOX) factors	FOXD3	3804	TGTTT	3804	0	6.446e-273	0	1015	1204	1297	3
3.3.1	Forkhead box (FOX) factors	FOXF2	3810	TGTTT	3810	3.634e-50	7.319e-31	2.014e-41	116	116	129	3
3.3.1	Forkhead box (FOX) factors	FOXI1	3815	TGTTT	3815	9.226e-166	4.988e-89	3.684e-133	#N/A	#N/A	#N/A	3
3.3.1	Forkhead box (FOX) factors	FOXL1	3817	TGTTT	3817	0	2.552e-172	1.14e-252	#N/A	#N/A	#N/A	3
3.3.1	Forkhead box (FOX) factors	FOXO1	3819	TGTTT	3819	1.316e-57	4.954e-44	1.775e-37	263	250	292	3
3.3.1	Forkhead box (FOX) factors	FOXO3	3821	TGTTT	3821	6.593e-55	4.666e-34	2.302e-34	#N/A	#N/A	#N/A	3
3.3.1	Forkhead box (FOX) factors	FOXP1	3823	TGTTT	3823	0	5.607e-260	0	626	698	778	3
3.3.1	Forkhead box (FOX) factors	FOXP2	13875	TGTTT	13875	5.117e-151	3.621e-92	1.421e-133	235	241	271	3
3.3.1	Forkhead box (FOX) factors	FOXQ1	20951	TGTTT	20951	2.405e-31	1.261e-17	3.765e-25	181	194	208	3
3.3.2	E2F-related factors	E2F3	3115	TGGCGCCA	3115	5.093e-69	3.375e-38	2.939e-47	17	5	25	3
3.3.2	E2F-related factors	E2F4	3118	TGGCGCCA	3118	1.485e-12	0.02093	0.003218	86	94	127	3
3.3.2	E2F-related factors	E2F6	3120	TGGCGCCA	3120	1.267e-155	2.118e-92	4.166e-126	579	623	711	3
3.3.3	RFX-related factors	RFX1	9982		9982	0.009903	#N/A	#N/A	288	359	317	1
3.5.2	Ets-related factors	Ets1	3488	GGAAG	3488	2.096e-142	2.805e-97	5.446e-97	33	16	36	3
3.5.2	Ets-related factors	GABPA	4071	GGAAG	4071	6.264e-11	0.0006776	5.836e-06	38	54	61	3
3.5.2	Ets-related factors	Fli1	3749	GGAAG	3749	1.184e-122	3.808e-76	5.197e-68	2980	3665	3317	3
3.5.2	Ets-related factors	ERG	3446	GGAAG	3446	4.24e-170	1.056e-109	3.052e-101	33	13	30	3
3.5.2	Ets-related factors	FEV	18562	GGAAG	18562	1.405e-14	2.109e-11	3.077e-05	32	12	35	3
3.5.2	Ets-related factors	Elk1	3321	GGAAG	3321	0.001967	#N/A	#N/A	36	18	45	1
3.5.2	Ets-related factors	Elk4	3326	GGAAG	3326	3.014e-35	3.896e-16	1.139e-19	83	93	104	3
3.5.2	Ets-related factors	Elf1	3316	GGAAG	3316	9.778e-108	6.164e-73	3.556e-76	67	29	75	3
3.5.2	Ets-related factors	EHF	3246	GGAAG	3246	1.576e-30	1.012e-11	2.057e-16	79	42	98	3
3.5.2	Ets-related factors	Elf5	3320	GGAAG	3320	4.161e-49	4.208e-50	2.386e-30	152	100	161	3
3.5.2	Ets-related factors	PU.1	11241	GGAAG	11241	4.609e-103	8.947e-86	5.141e-86	376	170	425	3
3.5.2	Ets-related factors	SpiB	11242	GGAAG	11242	3.459e-36	3.538e-27	6.666e-21	#N/A	#N/A	#N/A	3
3.5.3	Interferon-regulatory factors	IRF1	6116	AAGTGAA	6116	0	3.62e-211	6.81e-289	1132	1183	1374	3
3.5.3	Interferon-regulatory factors	IRF2	6117	AAGTGAA	6117	2.439e-05	#N/A	#N/A	223	236	254	1
4.1.1	SOX-related factors	SRY	11311	ACAA	11311	4.702e-08	#N/A	0.0446	52	52	57	2
4.1.1	SOX-related factors	SOX3	11199	ACAA	11199	9.67e-53	1.855e-36	1.958e-44	484	482	501	3
4.1.1	SOX-related factors	SOX6	16421	ACAA	16421	#N/A	#N/A	0.004193	336	278	328	1
4.1.1	SOX-related factors	SOX10	11190	ACAA	11190	4.02e-26	1.334e-22	8.929e-26	#N/A	#N/A	#N/A	3
5.1.1	Regulators of differentiation	MEF2A	6993	CTAAAAATAG	6993	0	7.635e-170	1.065e-297	231	105	295	3
5.1.1	Regulators of differentiation	MEF2C	6996	CTAAAAATAG	6996	0	3.859e-213	0	375	420	493	3
6.1.3	NFAT-related factors	NFATc2	7776	ATGGAAA	7776	4.206e-33	1.038e-43	2.583e-37	#N/A	#N/A	#N/A	3
6.2.1	STAT factors	STAT1	11362	TTCCCGGAA	11362	2.325e-08	4.875e-10	4.114e-09	528	552	569	3
6.2.1	STAT factors	STAT2	11363	TTCCCGGAA	11363	6.635e-173	7.862e-94	7.4e-141	#N/A	#N/A	#N/A	3
6.2.1	STAT factors	STAT3	11364	TTCCCGGAA	11364	0.004114	7.761e-06	4.598e-05	546	570	627	3
6.2.1	STAT factors	STAT4	11365	TTCCCGGAA	11365	0.0003666	3.114e-06	0.0001303	465	472	486	3
6.2.1	STAT factors	STAT5A	11366	TTCCCGGAA	11366	3.08e-06	3.452e-07	7.144e-11	451	496	547	3
6.2.1	STAT factors	STAT6	11368	TTCCCGGAA	11368	#N/A	0.01661	#N/A	406	406	462	1
6.4.1	Runt-related factors	Runx2	10472	TGTGGT	10472	4.758e-31	6.759e-21	2.2e-15	30	6	36	3
6.4.1	Runt-related factors	Runx1	10471	TGTGGT	10471	4.233e-47	6.144e-36	4.813e-22	511	516	569	3
6.4.1	Runt-related factors	AML1	10471	TGTGGT	10471	4.233e-47	6.144e-36	4.813e-22	511	516	569	3
7.1.1	SMAD factors	SMAD2	6768	GTCTAGAC	6768	2.149e-97	1.078e-42	7.718e-56	1096	1126	1317	3
8.1.1	TBP-related factors	TBP	11588	TATAAA)	11588	9.273e-102	6.883e-73	7.934e-103	86	87	100	3

## Sheet: SI04_CHIPSEQ_TFT
TF_FAM	TF_FAM_NAME	TF_SYMBOL	TF_GENEID	TF_FAM_LOGO	TF_GENEID	07_CHIPSEQ_TFT_ME12_ADJPVAL	08_CHIPSEQ_TFT_KDM3A_ADJPVAL					SCORE
1.1.1	Jun-related factors	JUN	6204	TGAGTCA	6204	1.55e-18	9.31e-13					2
1.1.8	C/EBP-related	CEBPB	1834	ATTGCGCAAT	1834	5.58e-09	1.16e-07					2
1.1.8	C/EBP-related	DDIT3	2726	ATTGCGCAAT	2726	#N/A	3.1e-08					1
1.1.8	C/EBP-related	TEF	11722	ATTGCGCAAT	11722	#N/A	2.75e-08					1
1.2.1	E2A-related factors	TCF3 E2A	6929	CAGGTG	11633	1.65e-56	3.04e-49					2
1.2.1	E2A-related factors	TCF3 E47	6929	CAGGTG	11633	1.65e-56	3.04e-49					2
1.2.1	E2A-related factors	TCF3 ITF1	6929	CAGGTG	11633	1.65e-56	3.04e-49					2
1.2.2	MyoD / ASC-related factors	MyoD	7611	CAGGTG	7611	6.97e-18	2.69e-14					2
1.2.2	MyoD / ASC-related factors	MYOG	7612	CAGGTG	7612	5.44e-11	#N/A					1
1.2.3	Tal-related factors	Tal1	11556	CAGCTG	11556	2.45e-09	#N/A					1
1.2.3	Tal-related factors	PTF1a	23734	CAGCTG	23734	7.45e-11	1.24e-08					2
1.2.5	PAS domain factors	HIF1A	4910	CACGC	4910	0.031	#N/A					1
1.2.6	bHLH-ZIP factors	SREBP1	11289	CACATG	11289	1.76e-08	4.98e-08					2
1.2.6	bHLH-ZIP factors	AP4	17922	CACATG	17922	2.46e-28	1.09e-18					2
1.2.6	bHLH-ZIP factors	C-Myc	7553	CACATG	7553	6.24e-21	1.52e-16					2
1.2.6	bHLH-ZIP factors	N-Myc	7559	CACATG	7559	#N/A	2.22e-08					1
1.3.1	AP-2	TFAP2A	11742	GCCTGAGGC	11742	2.31e-10	3.8e-08					2
2.1.1	Steroid hormone receptors (NR3)	GR	7978		7978	2.04e-08	6.65e-11					2
2.1.1	Steroid hormone receptors (NR3)	AR	644		644	0.0294118	0.0270793					2
2.1.1	Steroid hormone receptors (NR3)	ERR1	3471		3471	1.17e-21	1.51e-20					2
2.1.2	Thyroid hormone receptor-related factors (NR1)	FXR	7967	TGACCTCATGAGGGCT	7967	5.91e-11	5.84e-13					2
2.1.3	RXR-related receptors (NR2)	HNF4A	5024	(TGACCT)	5024	9.53e-09	1.16e-09					2
2.3.1	Three-zinc finger Krüppel-related factors	Sp1	11205	CACCC	11205	2.4e-63	4.13e-48					2
2.3.1	Three-zinc finger Krüppel-related factors	EGR1	3238	CACCC	3238	1.5e-08	#N/A					1
2.3.3	More than 3 adjacent zinc finger factors	ZIC1	12872		12872	5.2e-09	1.1e-08					2
2.3.3	More than 3 adjacent zinc finger factors	ZIC3	12874		12874	#N/A	2.75e-08					1
2.3.3	More than 3 adjacent zinc finger factors	GTF3A	4662		4662	#N/A	1.16e-07					1
2.3.4	Factors with multiple dispersed zinc fingers	MAZ	6914		6914	4.17e-42	1.36e-32					2
3.1.3	Paired-related HD factors	PITX2	9005		9005	#N/A	9.08e-08					1
3.1.3	Paired-related HD factors	VSX1	12723		12723	1.45e-18	1.62e-16					2
3.1.4	TALE-type homeo domain factors	Meis1	7000		7000	6.26e-15	6.65e-11					2
3.1.4	TALE-type homeo domain factors	TGIF1	11776		11776	2.07e-08	#N/A					1
3.1.8	HD-ZF factors	ZEB1	11642		11642	4.37e-18	1.85e-17					2
3.1.9	HD-CUT factors	Cux1	2557		2557	8.51e-09	9.97e-08					2
3.1.10	POU domain factors	POU2F1	9212		9212	1.78e-09	#N/A					1
3.1.10	POU domain factors	POU3F1	9214		9214	#N/A	1.48e-07					1
3.1.10	POU domain factors	POU6F1	9224		9224	8.34e-10	4.91e-10					2
3.1.10	POU domain factors	HNF1A	11621		11621	#N/A	1.78e-07					1
3.2.1	Paired plus homeo domain	Pax4	8618	CTAATTAG	8618	1.85e-19	9.88e-14					2
3.2.2	Paired domain only	Pax2	8616		8616	3.43e-12	4.91e-10					2
3.2.2	Paired domain only	Pax8	8622		8622	2.4e-08	2.07e-07					2
3.3.1	Forkhead box (FOX) factors	FOXA1	5021	TGTTT	5021	3.89e-18	1.08e-16					2
3.3.1	Forkhead box (FOX) factors	FOXC1	3800	TGTTT	3800	1.52e-10	2.12e-08					2
3.3.1	Forkhead box (FOX) factors	FOXD3	3804	TGTTT	3804	1.04e-11	2.72e-08					2
3.3.1	Forkhead box (FOX) factors	FOXF2	3810	TGTTT	3810	1.17e-21	5.71e-21					2
3.3.1	Forkhead box (FOX) factors	FOXJ1	3816	TGTTT	3816	7.66e-10	9.23e-08					2
3.3.1	Forkhead box (FOX) factors	FOXO1	3819	TGTTT	3819	5.08e-09	#N/A					1
3.3.1	Forkhead box (FOX) factors	FOXO3	3821	TGTTT	3821	5.08e-09	#N/A					1
3.3.1	Forkhead box (FOX) factors	FOXO4	7139	TGTTT	7139	8.39e-43	1.46e-33					2
3.3.1	Forkhead box (FOX) factors	FOXQ1	20951	TGTTT	20951	2.75e-10	6.25e-10					2
3.3.2	E2F-related factors	E2F1	3113	TGGCGCCA	3113	#N/A	3.46e-09					1
3.3.2	E2F-related factors	Dp1	11749	TGGCGCCA	11749	#N/A	2.94e-08					1
3.3.3	RFX-related factors	RFX1	9982		9982	3.01e-08	#N/A					1
3.5.1	Myb/SANT domain factors	Myb	7545		7545	2.08e-09	1.98e-08					2
3.5.2	Ets-related factors	Ets1	3488	GGAAG	3488	#N/A	2e-07					1
3.5.2	Ets-related factors	Ets2	3489	GGAAG	3489	2.81e-14	2.3e-17					2
3.5.2	Ets-related factors	GABPA	4071	GGAAG	4071	1.15e-08	1.24e-08					2
3.5.2	Ets-related factors	Elk1	3321	GGAAG	3321	1.43e-13	2.87e-12					2
3.5.2	Ets-related factors	PU.1	11241	GGAAG	11241	2.05e-11	#N/A					1
3.5.3	Interferon-regulatory factors	IRF1	6116	AAGTGAA	6116	9.96e-10	2.5e-09					2
4.1.1	SOX-related factors	SRY	11311	ACAA	11311	3.18e-09	1.64e-09					2
4.1.1	SOX-related factors	SOX5	11201	ACAA	11201	5.22e-10	7.75e-12					2
4.1.1	SOX-related factors	SOX9	11204	ACAA	11204	4.28e-10	3.07e-08					2
4.1.3	TCF-7-related factors	LEF1	6551	TTCAAAG	6551	4.9e-57	5.9e-41					2
5.1.1	Regulators of differentiation	MEF2A	6993	CTAAAAATAG	6993	1.2e-08	4e-11					2
6.1.3	NFAT-related factors	NFATc2	7776	ATGGAAA	7776	7.17e-37	1.8e-31					2
6.2.1	STAT factors	STAT1	11362	TTCCCGGAA	11362	5.82e-09	#N/A					1
6.2.1	STAT factors	STAT4	11365	TTCCCGGAA	11365	#N/A	5.48e-08					1
6.2.1	STAT factors	STAT6	11368	TTCCCGGAA	11368	6.4e-09	4.89e-08					2

## Sheet: SI05_TR_URA
TF_FAM	TF_FAM_NAME	TF_SYMBOL	TF_GENEID	TF_FAM_LOGO	TF_GENEID	09_TR_URA_ADJPVAL	10_TR_IPA_ADJPVAL					SCORE
1.1.1	Jun-related factors	JUN	6204	TGAGTCA	6204	0.00246002	#N/A					1
1.1.1	Jun-related factors	NFE2	7780	TGAGTCA	7780	0.0283333	#N/A					1
1.1.1	Jun-related factors	NFE2L2	7782	TGAGTCA	7782	0.00997506	1.59E-01					2
1.1.1	Jun-related factors	BACH1	935	TGAGTCA	935	0.0151515	5.25E-03					2
1.1.1	Jun-related factors	BACH2	14078	TGAGTCA	14078	0.0478723	#N/A					1
1.1.1	Jun-related factors	ATF2	784	TGAGTCA	784	0	#N/A					1
1.1.2	Fos-related factors	Fos	3796	(TGAGTCA)	3796	0.0282776	#N/A					1
1.1.2	Fos-related factors	ATF3	785	(TGAGTCA)	785	0	#N/A					1
1.1.7	CREB-related factors	CREB1	2345	TGACGTCA	2345	0.00795756	#N/A					1
1.1.7	CREB-related factors	ATF1	783	TGACGTCA	783	#N/A	3.11E-02					1
1.1.7	CREB-related factors	ATF6	791	TGACGTCA	791	#N/A	1.21E-01					1
1.1.8	C/EBP-related	CEBPB	1834	ATTGCGCAAT	1834	#N/A	2.20E-02					1
1.1.8	C/EBP-related	DBP	2697	ATTGCGCAAT	2697	0.05	#N/A					1
1.1.8	C/EBP-related	NFIL3	7787	ATTGCGCAAT	7787	0.0101266	#N/A					1
1.2.1	E2A-related factors	E12	14417	CAGGTG	14417	0.0391823	#N/A					1
1.2.2	MyoD / ASC-related factors	MyoD	7611	CAGGTG	7611	0.0428336	#N/A					1
1.2.3	Tal-related factors	HAND2	4808	CAGCTG	4808	0	#N/A					1
1.2.5	PAS domain factors	AhR	348	CACGC	348	0.0348259	#N/A					1
1.2.5	PAS domain factors	HIF1A	4910	CACGC	4910	#N/A	2.25E-03					1
1.2.5	PAS domain factors	NCoA3	7670	CACGC	7670	#N/A	6.67E-02					1
1.2.6	bHLH-ZIP factors	USF1	12593	CACATG	12593	0.0147059	#N/A					1
1.2.6	bHLH-ZIP factors	SREBP1	11289	CACATG	11289	0.0380795	#N/A					1
1.2.6	bHLH-ZIP factors	C-Myc	7553	CACATG	7553	0.0196721	3.07E-02					2
1.3.1	AP-2	TFAP2A	11742	GCCTGAGGC	11742	#N/A	3.57E-02					1
2.1.1	Steroid hormone receptors (NR3)	GR	7978		7978	#N/A	1.56E-02					1
2.1.1	Steroid hormone receptors (NR3)	PGR	8910		8910	#N/A	1.36E-05					1
2.1.1	Steroid hormone receptors (NR3)	AR	644		644	0.0330275	1.49E-03					2
2.1.1	Steroid hormone receptors (NR3)	ERR1	3471		3471	0.027027	#N/A					1
2.1.2	Thyroid hormone receptor-related factors (NR1)	THRA	11796	TGACCTCATGAGGGCT	11796	0.0493631	#N/A					1
2.1.2	Thyroid hormone receptor-related factors (NR1)	PXR	7968	TGACCTCATGAGGGCT	7968	0.0247934	#N/A					1
2.1.2	Thyroid hormone receptor-related factors (NR1)	PPARG	9236	TGACCTCATGAGGGCT	9236	0.00179533	#N/A					1
2.1.2	Thyroid hormone receptor-related factors (NR1)	RORA	10258	TGACCTCATGAGGGCT	10258	0.0234375	#N/A					1
2.1.2	Thyroid hormone receptor-related factors (NR1)	NR1H3	7966	TGACCTCATGAGGGCT	7966	#N/A	2.07E-02					1
2.1.3	RXR-related receptors (NR2)	RXRA	10477	(TGACCT)	10477	#N/A	5.19E-01					1
2.1.3	RXR-related receptors (NR2)	HNF4A	5024	(TGACCT)	5024	0.0116861	#N/A					1
2.2.1	GATA-type zinc fingers	GATA1	4170		4170	0.031457	#N/A					1
2.2.1	GATA-type zinc fingers	GATA4	4173		4173	#N/A	3.11E-02					1
2.3.1	Three-zinc finger Krüppel-related factors	Sp1	11205	CACCC	11205	0.00519481	#N/A					1
2.3.1	Three-zinc finger Krüppel-related factors	KLF4	6348	CACCC	6348	#N/A	3.02E-02					1
2.3.3	More than 3 adjacent zinc finger factors	ZIC1	12872		12872	0.0282862	#N/A					1
2.3.3	More than 3 adjacent zinc finger factors	ZIC3	12874		12874	0.044702	#N/A					1
2.3.3	More than 3 adjacent zinc finger factors	SNAI1	11128		11128	#N/A	3.02E-02					1
2.3.3	More than 3 adjacent zinc finger factors	ZBTB7A	18078		18078	#N/A	2.22E-02					1
2.3.3	More than 3 adjacent zinc finger factors	YY1	12856		12856	#N/A	1.84E-02					1
2.3.3	More than 3 adjacent zinc finger factors	WT1	12796		12796	#N/A	6.51E-03					1
2.3.3	More than 3 adjacent zinc finger factors	GTF3A	4662		4662	0.0462046	#N/A					1
2.3.4	Factors with multiple dispersed zinc fingers	IKZF1	13176		13176	0.0145631	#N/A					1
2.3.4	Factors with multiple dispersed zinc fingers	RREB1	10449		10449	0.0133779	#N/A					1
2.3.4	Factors with multiple dispersed zinc fingers	ZBTB17	12936		12936	#N/A	1.95E-02					1
2.3.4	Factors with multiple dispersed zinc fingers	E4F1	3121		3121	0.00564972	#N/A					1
3.1.4	TALE-type homeo domain factors	Meis1	7000		7000	0.00761421	#N/A					1
3.1.5	HD-LIM factors	Lhx3	6595	AATTAA;	6595	0	#N/A					1
3.1.8	HD-ZF factors	ZEB1	11642		11642	0.0287648	#N/A					1
3.1.8	HD-ZF factors	ZEB2	14881		14881	#N/A	7.22E-03					1
3.1.10	POU domain factors	HNF1A	11621		11621	0.00239808	#N/A					1
3.2.1	Paired plus homeo domain	Pax3	8617	CTAATTAG	8617	0.028777	#N/A					1
3.2.2	Paired domain only	Pax2	8616		8616	0.040404	#N/A					1
3.3.1	Forkhead box (FOX) factors	FOXM1	3818	TGTTT	3818	0.013289	#N/A					1
3.3.2	E2F-related factors	E2F1	3113	TGGCGCCA	3113	0.00330033	#N/A					1
3.3.2	E2F-related factors	Dp1	11749	TGGCGCCA	11749	0.0338164	#N/A					1
3.3.2	E2F-related factors	Dp2	583	TGGCGCCA	583	0.0334928	#N/A					1
3.5.1	Myb/SANT domain factors	CDC5L	1743		1743	0.00162338	#N/A					1
3.5.2	Ets-related factors	GABPA	4071	GGAAG	4071	0.0105541	#N/A					1
3.5.2	Ets-related factors	Elk1	3321	GGAAG	3321	0.0284238	3.02E-02					2
3.7.1	ARID-related factors	JARID1B	18039		18039	#N/A	2.62E-01					1
4.1.1	SOX-related factors	SOX9	11204	ACAA	11204	0.0241546	#N/A					1
4.1.2	TOX-related factors	SMARCE1	11109		11109	#N/A	3.98E-02					1
4.2.1	Heteromeric CCAAT-binding factors	NFYA	7804	CCAAT	7804	#N/A	2.40E-02					1
5.1.2	Responders to external signals (SRF/RLM1)	SRF	11291	CCATATATGG	11291	0.0125224	4.54E-02					2
6.1.1	NF-kappaB-related factors	Rel	9954		9954	#N/A	4.61E-02					1
6.1.3	NFAT-related factors	NFATc1	7775	ATGGAAA	7775	0.0180033	#N/A					1
6.1.4	CSL-related factors	RBPJK	5724	CGTGGGAA	5724	#N/A	3.86E-02					1
6.2.1	STAT factors	STAT1	11362	TTCCCGGAA	11362	0.0389016	#N/A					1
6.2.1	STAT factors	STAT4	11365	TTCCCGGAA	11365	0.0291262	#N/A					1
6.2.1	STAT factors	STAT5B	11367	TTCCCGGAA	11367	0.025729	#N/A					1
6.3.1	p53-related factors	p53	11998	GGACATGCCCGGGCATGTCC	11998	#N/A	9.27E-02					1

## Sheet: SI06_TR_TFT
TF_FAM	TF_FAM_NAME	TF_SYMBOL	TF_GENEID	TF_FAM_LOGO	TF_GENEID	11_TR_TFT_ADJPVAL						SCORE
1.1.1	Jun-related factors	JUN	6204	TGAGTCA	6204	2.4e-17						1
1.1.8	C/EBP-related	CEBPB	1834	ATTGCGCAAT	1834	6.38e-09						1
1.2.1	E2A-related factors	E12	14417	CAGGTG	14417	1.4e-67						1
1.2.2	MyoD / ASC-related factors	MyoD	7611	CAGGTG	7611	6.36e-19						1
1.2.2	MyoD / ASC-related factors	MYOG	7612	CAGGTG	7612	1.53e-09						1
1.2.3	Tal-related factors	PTF1a	23734	CAGCTG	23734	1.69e-13						1
1.2.5	PAS domain factors	HIF1A	4910	CACGC	4910	4.54e-17						1
1.2.6	bHLH-ZIP factors	USF2	12594	CACATG	12594	3.03e-10						1
1.2.6	bHLH-ZIP factors	SREBP1	11289	CACATG	11289	1.64e-12						1
1.2.6	bHLH-ZIP factors	AP4	17922	CACATG	17922	9.75e-26						1
1.2.6	bHLH-ZIP factors	C-Myc	7553	CACATG	7553	6.46e-31						1
1.2.6	bHLH-ZIP factors	N-Myc	7559	CACATG	7559	7.07e-12						1
1.3.1	AP-2	TFAP2A	11742	GCCTGAGGC	11742	3.12e-10						1
2.1.1	Steroid hormone receptors (NR3)	GR	7978		7978	7.51e-09						1
2.1.1	Steroid hormone receptors (NR3)	AR	644	AGAACA	644	0.0115385						1
2.1.1	Steroid hormone receptors (NR3)	ERR1	3471		3471	2.55e-27						1
2.1.2	Thyroid hormone receptor-related factors (NR1)	PXR	7968	TGACCTCATGAGGGCT	7968	2.4e-13						1
2.1.3	RXR-related receptors (NR2)	HNF4A	5024	(TGACCT)	5024	2.25e-10						1
2.3.1	Three-zinc finger Krüppel-related factors	Sp1	11205	CACCC	11205	9.68e-87						1
2.3.3	More than 3 adjacent zinc finger factors	ZIC1	12872		12872	2.91e-10						1
2.3.3	More than 3 adjacent zinc finger factors	ZIC3	12874		12874	1.53e-09						1
2.3.3	More than 3 adjacent zinc finger factors	YY1	12856		12856	4.14e-13						1
2.3.3	More than 3 adjacent zinc finger factors	ZFP161	12860		12860	2.55e-10						1
2.3.3	More than 3 adjacent zinc finger factors	GTF3A	4662		4662	2.94e-09						1
2.3.4	Factors with multiple dispersed zinc fingers	MAZ	6914		6914	1.23e-50						1
2.3.4	Factors with multiple dispersed zinc fingers	E4F1	3121		3121	2.32e-09						1
3.1.3	Paired-related HD factors	PITX2	9005		9005	2.07e-10						1
3.1.3	Paired-related HD factors	VSX2	1975		1975	1.39e-15						1
3.1.4	TALE-type homeo domain factors	Meis1	7000		7000	7.37e-12						1
3.1.8	HD-ZF factors	ZEB1	11642		11642	6.24e-19						1
3.1.9	HD-CUT factors	Cux1	2557		2557	1.92e-09						1
3.2.1	Paired plus homeo domain	Pax4	8618	CTAATTAG	8618	6.78e-26						1
3.3.1	Forkhead box (FOX) factors	FOXA1	5021	TGTTT	5021	5.6e-16						1
3.3.1	Forkhead box (FOX) factors	FOXC1	3800	TGTTT	3800	3.05e-09						1
3.3.1	Forkhead box (FOX) factors	FOXF2	3810	TGTTT	3810	2.24e-23						1
3.3.1	Forkhead box (FOX) factors	FOXJ1	3816	TGTTT	3816	5e-09						1
3.3.1	Forkhead box (FOX) factors	FOXO1	3819	TGTTT	3819	8.89e-09						1
3.3.1	Forkhead box (FOX) factors	FOXO3	3821	TGTTT	3821	5e-09						1
3.3.1	Forkhead box (FOX) factors	FOXO4	7139	TGTTT	7139	1.04e-41						1
3.3.2	E2F-related factors	E2F1	3113	TGGCGCCA	3113	1.78e-11						1
3.3.2	E2F-related factors	Dp1	11749	TGGCGCCA	11749	4.81e-11						1
3.5.1	Myb/SANT domain factors	Myb	7545		7545	5.8e-11						1
3.5.2	Ets-related factors	Ets2	3489	GGAAG	3489	1.7e-18						1
3.5.2	Ets-related factors	Elk1	3321	GGAAG	3321	1.78e-24						1
3.5.2	Ets-related factors	PU.1	11241	GGAAG	11241	2.82e-15						1
3.5.2	Ets-related factors	ETV7	18160	GGAAG	18160	4.39e-09						1
3.5.3	Interferon-regulatory factors	IRF8	5358	AAGTGAA	5358	2.25e-10						1
4.1.1	SOX-related factors	SRY	11311	ACAA	11311	1.62e-10						1
4.1.1	SOX-related factors	SOX5	11201	ACAA	11201	1.57e-10						1
4.1.3	TCF-7-related factors	LEF1	6551	TTCAAAG	6551	1.4e-58						1
5.1.1	Regulators of differentiation	MEF2A	6993	CTAAAAATAG	6993	4.54e-10						1
6.1.3	NFAT-related factors	NFATc1	7775	ATGGAAA	7775	7.77e-33						1
6.1.5	Early B-Cell Factor-related factors	EBF1	3126	TCCCTAGGGA	3126	1.81e-10						1
